# Supplementary material for: Associations between multimorbidity, all-cause mortality and glycaemia in people with type 2 diabetes: A systematic review
Source: PLoS One. 2018 Dec 26;13(12):e0209585. doi: 10.1371/journal.pone.0209585 (PMC6306267; doi:10.1371/journal.pone.0209585)
Supplement: S2 Table — (XLSX) [file pone.0209585.s002.xlsx]

## Sheet: Participant details
Table S2 - Participant details
Paper	Outcome category	Country of Origin	Setting	No of participants and gender % F=female M=male	Mean (SD) age in years	Ethnicity	Socioeconomic status	Body Mass Index (kg/m2)	Insulin	Oral Anti-Diabetes (OAD) Medication	MM measure	MM mean (SD), range (including diabetes)
Escalada J, Liao L, Pan C, Wang H, Bala M. Outcomes and healthcare resource utilization associated with medically attended hypoglycemia in older patients with type 2 diabetes initiating basal insulin in a US managed care setting. Current Medical Research & Opinion. 2016;32(9):1557-65.	Both: All-cause mortality Hypoglycaemic event	US	Community	31035 (53%F 37%M)	72 (9.2)	Not reported	Not reported	Not reported	1	Mean OAD 2.04	Charlson Comorbidity Index	1.81 (2.07)
	Glycaemic outcome papers
Gallegos-Carrillo K, Garcia-Pena C, Duran-Munoz CA, Flores YN, Salmeron J. Relationship between social support and the physical and mental wellbeing of older Mexican adults with diabetes. Revista de Investigacion Clinica. 2009;61(5):383-91.	Fasting plasma glucose	Mexico	Community	666 (64.7%F 35.3%M)	Unclear	Not reported	Not reported	Not reported	Not reported	Not reported	Condition Count	Unclear
Abbatecola AM, Bo M, Armellini F, D'Amico F, Desideri G, Falaschi P, et al. Tighter glycemic control is associated with ADL physical dependency losses in older patients using sulfonylureas or mitiglinides: Results from the DIMORA study. Metabolism: Clinical & Experimental. 2015;64(11):1500-6.	HbA1c	Italy	Nursing homes	1845 (70%F 30%M)	82 (8)	Not reported	Not reported	Mean (SD) 25.5 (4.7)	0.4	57% on 1+ OAD	Condition Count	3.7 (1.2), range unclear
Bae JP, Lage MJ, Mo D, Nelson DR, Hoogwerf BJ. Obesity and glycemic control in patients with diabetes mellitus: Analysis of physician electronic health records in the US from 2009-2011. J Diabetes Complications. 2016;30(2):212-20.		US	Primary care	248567 (50.9%F 49.1%M)	64 (med)	Caucasian 66.5%, African American 14.3%, Asian 2.8%, Other 16.4%	Not reported	10% normal - 18.5 to <25 26.5% overweight - 25 to <30 28.5% obesity I - 30 to <35 18.3% obesity II - 35 to <40 16.6% obesity III - ≥40	Not reported	Not reported	Charlson Comorbidity Index	2.5 (1.9)
El-Kebbi IM, Ziemer DC, Cook CB, Miller CD, Gallina DL, Phillips LS. Comorbidity and glycemic control in patients with type 2 diabetes. Archives of Internal Medicine. 2001;161(10):1295-300.		US	Diabetes clinic	823 (65%F 35%M)	53 (1)	African American 90%, Unclear 10%	Not reported	Mean 32.7	Not reported	48% on OAD	Chronic Disease Score	1121 (40), 232-7953
Foran E, Hannigan A, Glynn L. Prevalence of depression in patients with type 2 diabetes mellitus in Irish primary care and the impact of depression on the control of diabetes. Irish Journal of Medical Science. 2015;184(2):319-22.		Ireland	Primary care	283 (42%F 58%M)	68 (9.5)	Not reported	Not reported	Not reported	Not reported	Not reported	Condition Count	Median 3, range unclear
Fox KM, Gerber Pharmd RA, Bolinder B, Chen J, Kumar S. Prevalence of inadequate glycemic control among patients with type 2 diabetes in the United Kingdom general practice research database: A series of retrospective analyses of data from 1998 through 2002. Clinical Therapeutics. 2006;28(3):388-95.		UK	Primary care	11866 (Gender unclear)	Unclear	Not reported	Not reported	Mean 29	Not reported	37% on 2+ OAD	Condition Count	Unclear
Frei A, Herzog S, Woitzek K, Held U, Senn O, Rosemann T, et al. Characteristics of poorly controlled Type 2 diabetes patients in Swiss primary care. Cardiovascular Diabetology. 2012;11:70.		Switzerland	Primary care	326 (42.6%F 57.4%M)	67.1 (10.6)	Swiss 91.8%, Unclear 8.2%	Not reported	Mean (SD) 30.6 (5.6)	Not reported	Not reported	Condition Count	2.66 (1.6), range unclear
Hudon C, Fortin M, Dubois MF, Almirall J. Comorbidity and glycemia control among patients with type 2 diabetes in primary care. Diabetes, Metabolic Syndrome and Obesity Targets and Therapy. 2008;1:33-7.		Canada	Primary care	96 (51%F 49%M)	66.99	Not reported	Not reported	Not reported	Not reported	Not reported	Cumulative Illness Rating Scale	9.26, range unclear
Luijks H, Biermans M, Bor H, van Weel C, Lagro-Janssen T, de Grauw W, et al. The Effect of Comorbidity on Glycemic Control and Systolic Blood Pressure in Type 2 Diabetes: A Cohort Study with 5 Year Follow-Up in Primary Care. PLoS ONE [Electronic Resource]. 2015;10(10):e0138662.		Netherlands	Primary care	610 (52%F 48%M)	63 (12.5)	Not reported	Low 52.1%, Middle 40%, High 7.9%	Mean (SD) 29.8 (5.1)	Not reported	Not reported	Condition Count	2.8 (2.3), 0-12
Mosen DM, Glauber H, Stoneburner AB, Feldstein AC. Assessing the association between medication adherence and glycemic control. American Journal of Pharmacy Benefits. 2017;9(3):82-8.		US	Hospitals and outpatient	19600 (48%F 52%M)	63.1	White 78.9%, Hispanic 7.4%, Asian American/Pacific Islander 6.5%, African American 3.9%, Other 3.3%	Not reported	33% <30 67% ≥30	0.22	65% on 1 OAD 35% on 2+ OADs	Charlson Comorbidity Index	2.3
Pollack M, Chastek B, Williams SA, Moran J. Impact of treatment complexity on adherence and glycemic control: an analysis of oral antidiabetic agents. Journal of Clinical Outcomes Management. 2010;17(6):257-65.		US	Community	16198 (44.1%F 55.9%M)	52.8	Caucasian 77%, African American 6%, Hispanic 4.3%, Unclear 12.7%	At least 50% had a yearly income >US$65,000 and a net worth of at least US$100,000	Not reported	Not reported	Not reported	Charlson Comorbidity Index	Unclear
Romero SP, Garcia-Egido A, Escobar MA, Andrey JL, Corzo R, Perez V, et al. Impact of new-onset diabetes mellitus and glycemic control on the prognosis of heart failure patients: a propensity-matched study in the community. International Journal of Cardiology. 2013;167(4):1206-16.		Spain	Hospital	1519 (54.2%F 45.8%M)	71.4 (7.6)	Not reported	Not reported	5.1% <20 58.5% >30	0.35	Not reported	Charlson Comorbidity Index	3.1
Svensson E, Baggesen LM, Thomsen RW, Lyngaa T, Pedersen L, Norrelund H, et al. Patient-level predictors of achieving early glycaemic control in Type 2 diabetes mellitus: a population-based study. Diabetic Medicine. 2016;33(11):1516-23.		Denmark	Community	38418 (44%F 56%M)	63	Not reported	Not reported	1.5% underweight - <18.5 19.1% normal - 18.5 to 24.9 34.3% overweight - 25 to 29.9 25.7% moderately obese - 30 to 34.9 19.3% severe obese - >35	Not reported	Not reported	Charlson Comorbidity Index	Unclear
Teljeur C, Smith SM, Paul G, Kelly A, O'Dowd T. Multimorbidity in a cohort of patients with type 2 diabetes. Eur J Gen Pract. 2013;19(1):17-22.		Ireland	Primary care	424 (46.5%F 53.5%M)	Unclear	Not reported	Low 40.1%, Unclear 59.9%	Mean (SD) 31.1 (5.9)	Not reported	Not reported	Condition Count	Unclear
Walker RJ, Smalls BL, Egede LE. Social determinants of health in adults with type 2 diabetes--Contribution of mutable and immutable factors. Diabetes Research & Clinical Practice. 2015;110(2):193-201.		US	Primary care	615 (38.4%F 61.6%M)	61.3 (10.9)	Non-Hispanic Black 64.9%, Non-Hispanic White 33%, Other/Hispanic 2.1%	Annual income (USD) <$10k 20.2%, $10k-14.9k 11.3%, $15k-19.9k 10.1%, $20k-24.9k 10.4%, $25k-34.9k 14.7%, $35k-49.9k 13.8%, $50k-74.9k 10.1%, $75k+ 9.4%	Not reported	Not reported	Not reported	Charlson Comorbidity Index	25.7
Abbatecola AM, Bo M, Barbagallo M, Incalzi RA, Pilotto A, Bellelli G, et al. Severe hypoglycemia is associated with antidiabetic oral treatment compared with insulin analogs in nursing home patients with type 2 diabetes and dementia: results from the DIMORA study. Journal of the American Medical Directors Association. 2015;16(4):349.e7-12.	Hypoglycaemic event	Italy	Nursing homes	2258 (69%F 31%M)	83 (7)	Not reported	Not reported	Mean (SD) 25.4 (4.8)	0.4	54% on at least 1 OAD	Condition Count	3.4 (1.3), 0-12
Fonseca V, Chou E, Chung HW, Gerrits C. Economic burden of hypoglycemia with basal insulin in type 2 diabetes. American Journal of Managed Care. 2017;23(2):114-22.		US	Community	18918 (48%F 52%M)	64 (13)	Not reported	Not reported	Not reported	1	Not reported	Charlson Comorbidity Index	3.1
Kim HM, Seong JM, Kim J. Risk of hospitalization for hypoglycemia among older Korean people with diabetes mellitus: Interactions between treatment modalities and comorbidities. Medicine. 2016;95(42):e5016.		Korea	Community	307170 (58.3%F 41.7%M)	Unclear	Not reported	Not reported	Not reported	0.161	21.9% on 0 OAD	Charlson Comorbidity Index	3.3 (2)
Kostev K, Dippel FW, Rathmann W. Predictors of hypoglycaemia in insulin-treated type 2 diabetes patients in primary care: a retrospective database analysis. Primary Care Diabetes. 2014;8(2):127-31.		Germany	Primary care	32545 (49.7%F 50.3%M)	70.2 (11.2)	Not reported	Not reported	Mean (SD) 31.9 (5.7)	1	Not reported	Charlson Comorbidity Index	2.3 (1.5)
McCoy RG, Van Houten HK, Ziegenfuss JY, Shah ND, Wermers RA, Smith SA. Self-report of hypoglycemia and health-related quality of life in patients with type 1 and type 2 diabetes. Endocrine Practice. 2013;19(5):792-9.		US	Primary care and specialty practices	326 (44.5F% 55.5%M)	69.3 (12.0)	Not reported	Not reported	Not reported	0.663	Not reported	Charlson Comorbidity Index	2.1 (1.9)
Quilliam BJ, Simeone JC, Ozbay AB. Risk factors for hypoglycemia-related hospitalization in patients with type 2 diabetes: a nested case-control study. Clinical Therapeutics. 2011;33(11):1781-91.		US	Hospital	14729 (46.5%F 53.5%M)	54.8	Not reported	Not reported	Not reported	Unclear	Not reported	Charlson Comorbidity Index	0.52
Rathmann W, Kostev K, Gruenberger JB, Dworak M, Bader G, Giani G. Treatment persistence, hypoglycaemia and clinical outcomes in type 2 diabetes patients with dipeptidyl peptidase-4 inhibitors and sulphonylureas: a primary care database analysis. Diabetes, Obesity & Metabolism. 2013;15(1):55-61.		Germany	Primary care	50294 (47.1%F 52.9%M)	67.3	Not reported	Not reported	Mean 31.3	0% (exclusion criteria)	Not reported	Charlson Comorbidity Index	1.64
Signorovitch JE, Macaulay D, Diener M, Yan Y, Wu EQ, Gruenberger JB, et al. Hypoglycaemia and accident risk in people with type 2 diabetes mellitus treated with non-insulin antidiabetes drugs. Diabetes, Obesity & Metabolism. 2013;15(4):335-41.		US	Community	33492 (45.3%F 54.7%M)	59.7	Not reported	Not reported	Not reported	Not reported	Not reported	Charlson Comorbidity Index	1.2
Yu HC, Tsai WC, Kung PT. Does the pay-for-performance programme reduce the emergency department visits for hypoglycaemia in type 2 diabetic patients? Health Policy & Planning. 2014;29(6):732-41.		Taiwan	Hospital	399252 (47.4%F 52.6%M)	54.96 (12.51)	Not reported	Monthly salary (NTD), dependants 24.6%, ≤$17280 4.9%, $17281-22800 37.1%, $22801-28800 15.7%, $28801-36300 5.1%, $36301-45800 6.3%, $45801-57800 2.5%, $57801 3.8%	Not reported	Not reported	Not reported	Charlson Comorbidity Index	Unclear
	All-cause mortality outcome papers
Castro-Rodriguez M, Carnicero JA, Garcia-Garcia FJ, Walter S, Morley JE, Rodriguez-Artalejo F, et al. Frailty as a Major Factor in the Increased Risk of Death and Disability in Older People With Diabetes. Journal of the American Medical Directors Association. 2016;17(10):949-55.	All-cause mortality	Spain	Community	363 (54.8%F 45.2%M)	76	Not reported	Not reported	Not reported	22.06	Not reported	Charlson Comorbidity Index	Unclear
Greenfield S, Billimek J, Pellegrini F, Franciosi M, De Berardis G, Nicolucci A, et al. Comorbidity affects the relationship between glycemic control and cardiovascular outcomes in diabetes: a cohort study. Annals of Internal Medicine. 2009;151(12):854-60.		Italy	Diabetes outpatient clinic and primary care	2613 (54.8%F 45.2%M)	62.8	Not reported	Not reported	Mean 27.9	Not reported	Not reported	Total Illness Burden Index	Unclear
Huang YQ, Gou R, Diao YS, Yin QH, Fan WX, Liang YP, et al. Charlson comorbidity index helps predict the risk of mortality for patients with type 2 diabetic nephropathy. Journal of Zhejiang University SCIENCE B. 2014;15(1):58-66.		China	Hospital	533 (43.4%F 56.6%M)	65.2 (10.8)	Not reported	Not reported	Not reported	Not reported	Not reported	Charlson Comorbidity Index	2.9 (1.7)
Hunt KJ, Gebregziabher M, Lynch CP, Echols C, Mauldin PD, Egede LE. Impact of diabetes control on mortality by race in a national cohort of veterans. Annals of Epidemiology. 2013;23(2):74-9.		US	Veterans Administration	892223 (2.4%F 97.6%M)	66.2 (11.15)	Non-Hispanic White 61.5%, Non-Hispanic Black 12.1%, Hispanic 13.9%, Other 12.5%	Not reported	Not reported	Not reported	Not reported	Condition Count	Unclear
Kheirbek RE, Alemi F, Zargoush M. Comparative effectiveness of hypoglycemic medications among veterans. Journal of Managed Care Pharmacy. 2013;19(9):740-4.		US	Veterans Administration	17773 (4.8%F 95.2%M)	Unclear	White 26.1%, Hispanic 29.9%, Unclear 44%	Not reported	Not reported	29.5	Unclear	Severity of Illness	0.167, 0-1
Lin WH, Hsu CH, Chen HF, Liu CC, Li CY. Mortality of patients with type 2 diabetes in Taiwan: a 10-year nationwide follow-up study. Diabetes Research & Clinical Practice. 2015;107(1):178-86.		Taiwan	Community	65559 (47.9%F 52.1%M)	60.5 (12.9)	Not reported	Not reported	Not reported	Not reported	Not reported	Charlson Comorbidity Index	4.4 (3.1)
Lynch CP, Gebregziabher M, Zhao Y, Hunt KJ, Egede LE. Impact of medical and psychiatric multi-morbidity on mortality in diabetes: emerging evidence. BMC endocrine disorders. 2014;14:68.		US	Veterans Administration	625903 (2.2%F 97.8%M)	65 (11.1)	Non-Hispanic Black 72.1%, Non-Hispanic White 13.2%, Hispanic 5.3%, Other/Unknown race 9.4%	Not reported	Not reported	Not reported	Not reported	Condition Count	Unclear
Martin WG, Galligan J, Simpson S, Jr., Greenaway T, Burgess J. Admission blood glucose predicts mortality and length of stay in patients admitted through the emergency department. Internal Medicine Journal. 2015;45(9):916-24.		Australia	Hospital	210 (42.9%F 57.1%M)	Unclear	Unclear	Not reported	Not reported	Not reported	Not reported	Condition Count	Unclear
McEwen LN, Karter AJ, Waitzfelder BE, Crosson JC, Marrero DG, Mangione CM, et al. Predictors of mortality over 8 years in type 2 diabetic patients: Translating Research Into Action for Diabetes (TRIAD). Diabetes care. 2012;35(6):1301-9.		US	Community	8334 (Gender unclear)	Unclear	Non-Hispanic White 50%, Hispanic 15%, African American 18%, Asian/Pacific Islander 9%, Other 8%	Unclear – was included in analysis but not described	Not reported	Not reported	Not reported	Charlson Comorbidity Index	Unclear
Monami M, Lambertucci L, Lamanna C, Lotti E, Marsili A, Masotti G, et al. Are comorbidity indices useful in predicting all-cause mortality in Type 2 diabetic patients? Comparison between Charlson index and disease count. Aging-Clinical & Experimental Research. 2007;19(6):492-6.		Italy	Hospital	1667 (49.3%F 50.7%M)	65.7 (11.0)	Not reported	Not reported	Mean (SD) 28.1 (4.8)	42.5	Not reported	Charlson Comorbidity Index and Condition Count	2.8(1.6); 1.9 (1.0), 0-9
Monami M, Luzzi C, Lamanna C, Chiasserini V, Addante F, Desideri CM, et al. Three-year mortality in diabetic patients treated with different combinations of insulin secretagogues and metformin. Diabetes/Metabolism Research Reviews. 2006;22(6):477-82.		Italy	Hospital	2002 (50.1%F 49.9%M)	65.8 (10.8)	Not reported	Not reported	Mean (SD) 28.1 (4.8)	Not reported	Not reported	Charlson Comorbidity Index	2.8 (1.6)
Walker J, Halbesma N, Lone N, McAllister D, Weir CJ, Wild SH, et al. Socioeconomic status, comorbidity and mortality in patients with type 2 diabetes mellitus in Scotland 2004-2011: a cohort study. Journal of Epidemiology & Community Health. 2016;70(6):596-601.		Scotland	Community	126648 (44.6%F 55.4%M)	61.9	Not reported	Q1 (most deprived) 23.2%, Q2 22.7%, Q3 20.4, Q4 18.6%, Q5 15.1%	Not reported	Not reported	Not reported	Charlson Comorbidity Index, Elixhauser Comorbidity Index and Condition Count	Unclear
Wang CP, Lorenzo C, Espinoza SE. Frailty Attenuates the Impact of Metformin on Reducing Mortality in Older Adults with Type 2 Diabetes. Journal of Endocrinology Diabetes & Obesity. 2014;2(2).		US	Veterans Administration	2415 (2%F 98%M)	73.7	White/others 83%, Hispanic 7%, Black 10%	Not reported	Mean 28.7	Not reported	Not reported	Charlson Comorbidity Index	2.07
Weir DL, McAlister FA, Majumdar SR, Eurich DT. The Interplay Between Continuity of Care, Multimorbidity, and Adverse Events in Patients With Diabetes. Medical care. 2016;54(4):386-93.		US	Community	285231 (49.1%F 50.9%M)	53 (10.5)	Not reported	Mean (SD) income in USD $48842 (6567)	Not reported	12.1	Not reported	Condition Count	Unclear
Wilke T, Mueller S, Groth A, Berg B, Hammar N, Tsai K, et al. Effectiveness of sulphonylureas in the therapy of diabetes mellitus type 2 patients: an observational cohort study. Journal of Diabetes & Matabolic Disorders. 2015;15:28.		Germany	Hospital	35661 (54.2%F 45.8%M)	65.91	Not reported	Not reported	Not reported	Not reported	Not reported	Charlson Comorbidity Index	1.41
Zelada H, Bernabe-Ortiz A, Manrique H. Inhospital Mortality in Patients with Type 2 Diabetes Mellitus: A Prospective Cohort Study in Lima, Peru. Journal of Diabetes Research. 2016;2016:7287215.		Peru	Hospital	499 (63.6%F 36.4%M)	61.6 (13.8)	Not reported	Not reported	Not reported	20.5	Not reported	Condition Count	Unclear
